# Supplementary material for: Associations of Vitamin B6 Intake and Plasma Pyridoxal 5′-Phosphate with Plasma Polyunsaturated Fatty Acids in US Older Adults: Findings from NHANES 2003–2004
Source: Nutrients. 2022 Jun 2;14(11):2336. doi: 10.3390/nu14112336 (PMC9182930; doi:10.3390/nu14112336)
Supplement: Supplementary file 1 [file nutrients-14-02336-s001.zip]

Archive with 1 entries (1 files):
- nutrients-1741529-supplementary.pdf
